# Supplementary material for: Genome-Wide Association Studies of Seven Root Traits in Soybean (Glycine max L.) Landraces
Source: Int J Mol Sci. 2023 Jan 3;24(1):873. doi: 10.3390/ijms24010873 (PMC9821504; doi:10.3390/ijms24010873)
Supplement: Supplementary file 1 [file ijms-24-00873-s001.zip]

Archive with 1 entries (1 files):
- ijms-2063410-supplementary.pdf
